# Supplementary material for: Curcumin Confers Anti-Inflammatory Effects in Adults Who Recovered from COVID-19 and Were Subsequently Vaccinated: A Randomized Controlled Trial
Source: Nutrients. 2023 Mar 23;15(7):1548. doi: 10.3390/nu15071548 (PMC10096702; doi:10.3390/nu15071548)
Supplement: Supplementary file 1 [file nutrients-15-01548-s001.zip]

Archive with 1 entries (1 files):
- nutrients-2299564-supplementary.pdf
